# Supplementary material for: Ciliopathy-related B9 protein complex regulates ciliary axonemal microtubule posttranslational modifications and initiation of ciliogenesis
Source: J Clin Invest. 2025 Oct 30;136(2):e196365. doi: 10.1172/JCI196365 (PMC12807484; doi:10.1172/JCI196365)
Supplement: Supporting data values [file jci-136-196365-s106.xlsx]

## Sheet: Figur1.C
	Acetylated tubulin signal Ciliary intensity(A.U.)(x104)
	WT			B9D2-/-#1					Means
Replicates	1	2	3	1	2	3		Replicates	WT	B9D2-/-#1
	8.1985	4.4251	7.5472	4.1576	1.3203	3.2014		1	4.72757	2.00413
	0.7628	8.0147	4.3426	0.1852	3.6832	1.2459		2	4.86191	2.04434
	6.2997	5.9658	1.3115	2.5174	2.2169	0.2638		3	5.18589	2.42557
	0.227	0.6492	8.46	0.0479	0.179	5.4236
	3.1334	4.8464	3.6328	0.9025	1.5629	1.0256
	1.843	8.0359	5.6759	0.4945	3.8423	1.9092
	9.239	3.8353	7.9281	6.5341	1.1408	3.5721
	3.1897	5.3999	7.7754	0.9183	1.7014	3.3218
	1.9411	8.6525	1.3442	0.575	5.5144	0.3014
	6.7286	1.573	8.9639	2.6489	0.451	5.6892
	6.2086	3.638	1.3585	2.4588	1.0708	0.3115
	1.5303	1.1793	10.1346	0.3589	0.2275	9.241
	4.3588	5.7839	2.885	1.2591	2.0535	0.7897
	0.9839	2.9682	5.3964	0.2055	0.8035	1.6997
	6.5937	6.1088	1.911	2.6448	2.3721	0.5174
	1.34	6.0314	4.832	0.2917	2.3227	1.5602
	5.4101	6.2258	4.0893	1.7075	2.4804	1.2218
	9.5764	7.5624	1.4426	7.9332	3.21	0.3175
	5.4773	5.5336	6.9444	1.7367	1.7591	2.7221
	3.8684	1.4584	3.1185	1.1894	0.3497	0.8768
	0.2702	3.1336	3.8621	0.1192	0.9154	1.1548
	3.249	6.2712	4.8989	0.9279	2.5012	1.6333
	8.4094	6.1245	9.4306	5.0081	2.4319	7.0152
	7.2068	0.9861	5.3474	3.0504	0.2184	1.683
	2.0537	8.8884	4.5393	0.6333	5.5585	1.3909
	7.6366	4.6871	5.3846	3.2108	1.4265	1.698
	1.6339	8.3529	2.8271	0.4534	4.837	0.7849
	7.6871	0.879	8.0458	3.2125	0.202	4.0825
	4.6171	8.2928	6.4239	1.4239	4.7115	2.5647
	6.8422	7.1433	9.9807	2.6774	3.0256	9.2399
	5.7323	7.0804	4.7339	1.9882	2.8492	1.4354
	4.8489	4.7832	4.462	1.6264	1.4505	1.3765
	7.0954	0.1355	7.1255	2.8639	0.0435	2.8705
	6.954	0.5294	1.9291	2.8006	0.1532	0.5643
	5.8161	2.5495	5.6112	2.0549	0.7489	1.8478
	3.7649	6.9614	4.5985	1.0882	2.848	1.3945
	5.2034	9.1496	6.5462	1.6533	6.4877	2.635
	7.0732	4.3797	5.8677	2.8486	1.3059	2.0608
	5.5981	7.3736	3.8849	1.8125	3.1884	1.2003
	5.1061	2.6627	0.2873	1.646	0.7703	0.1318
	8.4287	6.2297	5.711	5.0378	2.4805	1.9093
	2.1749	3.7809	6.9081	0.7036	1.1262	2.7131
	1.3465	3.78	8.2915	0.3113	1.1064	4.1806
	3.3141	0.614	5.1645	0.9611	0.1536	1.652
	2.3011	3.0803	3.455	0.7082	0.8183	1.0106
	3.1108	8.2935	3.4066	0.845	4.7296	0.9666
	4.6068	8.9784	3.1117	1.4194	5.7385	0.8546
	9.9254	2.7492	9.7692	8.2433	0.782	7.943
	3.424	4.3306	10.2197	0.9954	1.2318	10.3738
	2.4446	5.6209	7.7649	0.7469	1.8741	3.321
	7.8176	2.134	1.1299	3.4502	0.6886	0.2193
	3.2306	4.9765	3.3613	0.9262	1.6411	0.9613
			1.6784			0.4743

## Sheet: Figure1.D
	Polyglutamylated tubulin signal Ciliary intensity(A.U.)(x104)
	WT			B9D2-/-#1						Means
Replicates	1	2	3	1	2	3			Replicates	WT	B9D2-/-#1
	1.979	1.2353	2.1337	0.3408	0.061	0.3994			1	2.52002	0.719879
	1.6135	0.3233	1.2871	0.2378	0.1175	0.0661			2	2.78716	0.7686
	4.7558	1.3839	0.9822	1.391	0.7828	0.0353			3	2.39441	0.571073
	2.2637	2.9432	0.598	0.42	0.4095	0.0109
	6.4925	2.1573	0.9035	4.5249	3.12	0.0636
	2.7003	5.5946	1.2443	0.6785	0.1065	0.2446
	3.1556	1.3518	1.6329	0.7947	0.8488	0.1153
	4.8977	3.656	1.3699	1.4123	0.4843	0.1415
	1.2969	2.3527	1.4888	0.0758	0.4013	0.7344
	0.9671	2.1424	2.7861	0.0292	1.0588	0.4496
	1.2073	4.3434	2.3322	0.0564	0.6307	0.694
	2.2876	2.553	2.7802	0.4217	0.127	0.1836
	0.6864	1.3988	1.5572	0.0089	0.0554	0.301
	1.2886	1.1135	1.8565	0.0753	0.2938	0.3888
	0.2814	1.8378	2.0573	1.0078	0.0119	0.04
	4.2299	0.9076	1.0821	0.1739	1.3456	0.6129
	1.5379	4.5958	2.5163	0.6771	0.8029	0.5242
	2.6871	3.2384	2.4651	1.895	0.312	1.0144
	5.1513	1.8719	4.2499	0.123	1.2636	3.3206
	1.3963	4.5683	5.8622	0.6519	0.7893	0.4172
	2.5594	3.0867	2.2228	0.3416	0.5533	0.0882
	1.982	2.494	1.3265	0.4917	0.7898	0.2141
	2.3885	3.0128	1.569	0.1293	1.0661	0.3395
	1.4017	4.3817	1.9646	0.4907	0.0177	0.2815
	2.3701	0.9539	1.8317	0.0399	0.0799	0.4118
	0.9974	1.3214	2.1652	0.2469	0.2694	0.9727
	1.7223	1.7626	4.1502	1.6402	0.6616	0.304
	5.0423	2.5743	1.865	0.0965	0.7988	0.0899
	1.3493	3.2352	1.3303	0.2472	0.8166	0.0445
	1.6356	3.2971	0.4278	0.009	1.3915	0.8184
	0.6971	4.7289	1.087	0.6859	0.8775	1.0906
	2.7183	3.7853	3.3634	0.915	0.3484	1.9173
	3.9995	2.0249	4.4399	0.259	0.8941	0.3154
	1.7374	3.849	5.1821	0.1816	1.1321	1.728
	1.5498	4.484	1.9084	0.4906	3.4218	0.8542
	2.3599	6.3688	5.084	0.2413	0.7888	2.9138
	1.6288	2.9696	3.753	1.5421	0.6704	1.0421
	0.2797	2.5971	5.5703	0.4774	0.4702	0.8364
	4.9891	2.3436	4.3204	0.4178	0.3459	0.4196
	2.3503	1.9867	3.5856	0.6643	0.0566	0.5182
	2.24	1.2075	2.2579	0.7421	0.1343	1.0843
	2.575	1.456	2.4282	0.5022	0.3258	0.1319
	2.8249	1.9535	4.4384	0.8826	0.7468	0.1518
	2.4114	2.8629	1.4543	0.8443	0.592	0.282
	3.7876	2.4956	1.5185	0.4712	0.6822	0.2744
	3.5918	2.7137	1.835	6.0859	4.8211	0.0533
	2.3444	7.7129	1.7852	0.1076	0.4519	0.3297
	7.999	2.3401	1.1047	0.3869	0.7594	0.357
	1.3631	2.8794	1.9547	0.22	0.4427	0.1605
	2.0372	2.3052	2.0297	0.1404	0.1311	1.118
	1.6079	1.418	1.5207	0.2484	2.1439	0.3967
	1.477	5.3979	4.4519	2.1981	0.1999	0.3986
	1.7323	1.5684	2.0894		0.8315
	5.455	3.3692	2.0968

## Sheet: Figure1.F
		Acetylated tubulin signal Ciliary intensity(A.U.)(x104)
		WT			MKS1-/-#1			B9D1-/-#1					Means
	Replicates	1	2	3	1	2	3	1	2	3		Replicates	WT	MKS1-/-#1	B9D1-/-#1
		4.3608	2.3222	2.4781	0.0586	1.4529	0.2718	0.1657	0.1818	0.204		1	3.53824	1.53031	1.20226
		3.1819	7.32	3.9413	1.3858	0.203	0.7179	0.4484	0.4852	0.1239		2	3.76778	1.1389	1.32706
		0.9207	3.2185	6.0174	1.1499	2.2908	6.8516	0.0897	0.3338	0.5775		3	4.11098	1.49513	1.13438
		1.5825	3.2109	2.9227	1.043	1.3211	1.0794	4.9106	0.775	3.7931
		4.5808	3.8626	3.7909	4.1986	0.8784	0.0946	0.1213	2.9462	1.7734
		6.3125	5.1404	3.3124	0.047	0.1373	6.2934	1.7507	0.1889	0.4496
		4.0776	3.5804	5.4957	1.6903	0.9538	3.5181	2.2556	0.0846	2.8097
		4.5729	2.9183	4.7055	0.101	0.4733	0.5667	0.0721	1.5893	0.1241
		2.7126	2.696	2.4919	2.4741	4.5128	0.2987	0.8543	0.9944	1.3584
		4.9079	1.9822	4.768	1.412	1.8413	0.5871	0.0167	0.1786	0.529
		1.7238	2.6916	3.1651	0.1003	0.1389	1.273	0.6044	2.9905	0.3506
		6.7266	4.7001	7.9977	2.8508	3.3052	0.216	0.1928	0.1275	1.2618
		1.0945	4.5338	1.9754	0.0609	1.9532	1.9989	0.267	0.1171	0.334
		2.9346	5.4205	2.2282	2.8349	0.0529	0.0099	0.0452	3.6328	2.043
		0.0168	6.365	2.8246	1.449	0.0854	0.998	0.4326	1.4759	1.8736
		1.525	2.5682	5.2031	2.112	1.0745	0.1689	0.5911	3.0644	0.6739
		7.6724	2.9151	3.3321	4.7188	0.5164	0.1705	4.6818	2.8616	0.5008
		5.9602	4.6883	6.2557	1.1974	0.3186	0.9897	1.1688	0.4068	2.052
		3.1725	1.0971	5.2029	1.2779	0.6543	2.3033	0.5554	2.7144	0.7208
		2.7281	4.1244		0.4439	0.6139		4.821	1.3923

## Sheet: Figure1.G
		Polyglutamylated tubulin signal Ciliary intensity(A.U.)(x104)
		WT			MKS1-/-#1			B9D1-/-#1					Means
	Replicates	1	2	3	1	2	3	1	2	3		Replicates	WT	MKS1-/-#1	B9D1-/-#1
		0.81	2.0937	1.0034	0.3093	0.0391	0.6313	0.594	0.0997	0.431		1	1.28222	0.554489	0.675432
		0.6508	2.4403	1.6281	0.1072	0.7325	0.6774	0.1549	0.6455	0.7702		2	1.55545	0.442442	0.524368
		1.3263	1.5017	0.8298	0.3241	0.6876	1.2473	0.5914	0.2248	0.8563		3	1.25212	0.541968	0.574411
		1.0834	0.0487	1.2614	0.6678	0.6977	0.3528	1.019	0.1846	0.2116
		2.2163	2.8766	2.2595	0.4548	0.1165	0.4474	0.5511	0.2837	0.0166
		1.9577	1.3784	0.6158	0.1525	0.0861	0.0954	0.3389	0.0526	0.3867
		2.7846	1.4916	1.045	0.1654	0.1476	0.5201	0.008	1.2704	0.2603
		0.5084	1.9123	0.9274	1.1619	0.157	0.0092	0.1202	1.2321	0.67
		1.079	0.8911	0.8518	0.0593	0.2872	0.0082	0.5507	0.4378	0.1683
		2.0845	0.2066	2.2661	0.084	0.4619	1.2016	1.5154	0.4958	1.0225
		0.0096	2.9829	0.1661	0.1672	0.2515	0.1209	0.3391	0.4317	2.161
		2.4088	2.0812	0.9229	0.4403	0.234	0.2087	1.2712	0.0627	0.5304
		1.3036	1.1981	1.3267	1.2524	1.246	0.022	0.4949	0.3861	0.4563
		2.0129	1.0084	0.4241	0.6461	0.0169	0.5422	1.0665	0.5077	1.94
		1.6475	3.9453	2.7182	0.2021	0.3551	0.6399	0.6856	0.7957	0.1721
		0.3629	0.3691	0.5207	0.1452	0.0375	2.0358	0.6895	2.1453	0.0256
		0.3839	1.1762	1.5949	2.6364	1.1158	0.7586	0.6326	0.6778	0.0456
		0.7244	0.2463	1.1588	1.0048	1.6968	0.1274	1.7125	0.0202	0.2416
		1.0076	1.705	2.2696	0.5545	0.0396	0.6512	0.4977	0.0088	0.5477

## Sheet: Figure.1J
Acetylated tubulin signal Ciliary intensity(A.U.)(x104)			Polyglutamylated tubulin signal Ciliary intensity(A.U.)(x104)
WT	MZb9d2-/-		WT	MZb9d2-/-
1.00843	0.35247		1.00365	0.53019
0.66278	0.44748		0.71	0.12447
0.44852	0.29389		0.83305	0.46987
0.88227	0.35222		0.8215	0.65172
0.73242	0.36622		0.8577	0.69355
1.48236	0.74855		1.2977	0.76958
1.58015	0.25624		1.49945	0.47257
1.3584	0.95161		1.12406	0.79264
1.25438	0.43483		0.63216	0.38817
0.6579	0.35665		0.60053	0.2081
1.41	0.36908		1.27731	1.27024
0.949905	0.20739		0.88854	0.08045
0.80076	0.26546		1.04967	0.13744
1.10028	0.64537		1.09854	0.94436
1.80842	0.83817		0.720405	0.2038
2.27927	1.79159		0.949125	1.15611
1.23375	0.96794		0.843915	0.77963
1.04234	0.19145		0.696435	0.11385
2.12407			0.93501
1.50204			1.05975
0.89691			0.63402
1.0976			1.08439
1.49612			0.68022
1.18285			1.01118
0.4929			1.11681
0.66975			1.33946

## Sheet: Figure2.D
		Acetylated tubulin signal Ciliary intensity(A.U.)
		WT			TMEM67-/-#1						Means
	Replicates	1	2	3	1	2	3			Replicates	WT	TMEM67-/-#1
		34037	53734	55722	38349	21057	6716			1	44767.1	29552.5
		44561	47426	60842	48690	22789	32241			2	42991.8	28075.7
		78579	61394	38713	13376	35813	31681			3	49888.7	25986.7
		53894	50202	30037	40773	54194	7996
		45777	30381	56890	27033	30517	12676
		17429	31725	53274	43981	32469	18137
		56154	26513	51450	4768	31569	30493
		37485	39809	61946	36289	24469	14244
		44893	14740	41849	23781	25437	31553
		50694	68006	72906	36721	22565	25329
		40321	37209	40045	36085	28885	54846
		33381	54762	47534	4784	7144	46350
				37345			25565

## Sheet: Figure2.E
		Polyglutamylated tubulin signal Ciliary intensity(A.U.)
		WT			TMEM67-/-#1						Means
	Replicates	1	2	3	1	2	3			Replicates	WT	TMEM67-/-#1
		12637	30536	12161	628	16431	1184			1	18675.5	4412.25
		7398	27630	15243	3248	2186	230			2	23101.2	6779.5
		15529	19677	16007	12635	1946	11281			3	21251.8	3178.69
		37748	27328	25874	5012	7600	4400
		20969	19443	19427	1976	12995	1106
		13167	10601	23334	7388	8073	5500
		23572	21837	21159	584	4142	2858
		18935	26674	16703	724	2612	1456
		14535	20727	25238	2502	6490	1274
		14811	12875	21197	9003	3140	1696
		27076	35328	18203	8265	10739	6292
		17729	24558	29858	982	5000	2732
				31870			1314

## Sheet: Figure.3C
Cilia with HDAC6 (%)
WT	B9D2 KO	TMEM67 KO
0	3.5714	2.6667
0.6329	4.6357	3.7037
0	3.937	3.5928

## Sheet: Figure.3E
Normalized cilia ratio (%)
WT	WT+Serum	B9D2-/-	B9D2-/-+Serum
101.989	83.9541	98.7913	33.5724
102.955	72.9974	104.266	49.9112
95.0555	76.5921	96.9428	41.0015

## Sheet: Figure3.F
	Normalized ciliary length (μm）
	WT			WT+Serum			B9D2-/-			B9D2-/-+Serum
Replicates	1	2	3	1	2	3	1	2	3	1	2	3			Means
	89.61	65.905	141.122	79.401	56.261	95.317	129.986	91.599	129.08	37.413	110.804	52.197		Replicates	WT	WT+Serum	B9D2-/-	B9D2-/-+Serum
	101.191	54.532	117.792	138.206	43.367	108.232	105.854	86.947	87.069	52.28	72.374	100.506		1	89.8108	70.1632	104.078	56.8894
	78.528	103.649	94.63	88.006	99.254	69.717	156.283	114.097	123.511	57.899	63.6	38.849		2	94.1035	87.4531	89.8605	72.8877
	122.396	100.087	116.501	60.406	66.009	125.208	113.765	104.815	125.745	67.6	41.192	51.181		3	117.177	103.463	106.618	56.9483
	63.718	128.416	126.083	114.189	85.11	118.48	144.925	149.212	111.864	59.512	83.534	61.413
	74.487	156.411	143.434	64.614	101.108	88.089	75.534	99.644	107.533	71.512	65.545	71.158
	134.373	99.247	130.603	67.937	110.523	117.626	77.346	95.666	97.677	32.043	96.13	39.115
	117.23	72.175	107.877	39.785	116.189	117.855	82.075	92.02	133.433	55.888	55.313	61.081
	108.648	70.387	112.273	64.718	110.273	131.061	107.644	66.65	96.174	52.206	129.256	84.174
	120.979	82.985	82.444	79.34	61.031	90.487	86.65	68.197	132.638	68.064	46.01	52.816
	90.547	125.437	116.834	24.412	90.109	83.007	79.909	60.389	86.517	37.59	74.517	43.424
	79.84	82.589	96.483	71.821	119.042	64.155	67.977	44.507	134.118	79.954	55.136	60.891
	74.241	82.992	133.019	73.362	112.189	84.777	91.489	42.192	84.661	42.209	72.672	45.789
	35.577	96.15	155.932	21.996	92.567	123.125	103.445	79.291	81.92	48.661	90.296	42.108
	57.886	104.94	95.025	74.237	91.547	134.81	160.637	66.973	59.954	73.965	55.689	49.523
	109.315	64.689	104.774	65.018	43.159	125.145	107.798	100.13	113.986	95.939	49.324	28.463
	68.217	109.169		65.326	88.964		78.009	165.3		34.385	77.699

[truncated: 32 more sheets: Figure3.I, Figure.4D, Figure.4F, Figure.6A, Figure6.C, Figure.6D, Figure.6E, Figure7.C, Figure7.D, Figure7.E, Figure7.F, Figure7.H, Figure.S1D, Figure.S1E, Figure.S1F, Figure.S1J, Figure.S2B, Figure.S2E, Figure.S3G, Figure.S4B …]
